# Supplementary material for: Fatigue-induced changes in hamstrings’ active muscle stiffness: effect of contraction type and implications for strain injuries
Source: Eur J Appl Physiol. 2022 Dec 10;123(4):833–46. doi: 10.1007/s00421-022-05104-0 (PMC10030419; doi:10.1007/s00421-022-05104-0)
Supplement: Supplementary file 2 — Supplementary file2 (XLSX 105 KB) [file 421_2022_5104_MOESM2_ESM.xlsx]

## Sheet: Key
ACSA	anatomical cross sectional area
ACSAmax	maximal anatomical cross sectional area
BFlh	biceps femoris long head
CON	concentric
cv	coefficient of variation
ECC	eccentric
iSO	isometric
max	maximum
min	minimum
MVT	maximal voluntary torque
Post_0	immediately after the fatiguing task
Post_48	48 h after the fatiguing task
sd	standard deviation
SM	semimembranosus
ST	semitendinosus
SWV	shear wave velocity
T2	T2 transverse relaxation time

## Sheet: ACSA
	ACSA (cm2)
	BFlh				ST				SM				Hamstrings
Participant	0.4	0.5	0.6	ACSA max	0.4	0.5	0.6	ACSA max	0.4	0.5	0.6	ACSA max	0.4	0.5	0.6	ACSA max
1	7.13	12.242	15.119	15.119	18.522	17.707	15.008	18.522	1.482	6.119	10.911	10.911	27.134	36.068	41.038	41.038
2	6.791	12.182	13.226	13.226	12.538	9.895	7.296	12.538	2.081	8.505	11.782	11.782	21.41	30.582	32.304	32.304
3	9.583	15.352	17.849	17.849	12.491	11.794	9.961	12.491	1.64	6.482	12.504	12.504	23.714	33.628	40.314	40.314
4	6.556	10.892	13.072	13.072	12.701	11.527	11.367	12.701	1.389	5.995	9.948	9.948	20.646	28.414	34.387	34.387
5	13.086	19.718	18.4	19.718	10.62	9.408	9.382	10.62	1.903	6.264	16.085	16.085	25.609	35.39	43.867	43.867
6	8.014	12.513	13.325	13.325	10.181	9.116	8.541	10.181	3.483	7.426	10.148	10.148	21.678	29.055	32.014	32.014
7	9.276	12.362	12.832	12.832	5.453	4.609	4.889	5.453	3.909	8.43	10.704	10.704	18.638	25.401	28.425	28.425
8	5.471	9.712	9.817	9.817	10.445	9.725	8.319	10.445	3.291	5.441	6.784	6.784	19.207	24.878	24.92	24.92
9	8.863	11.805	12.43	12.43	7.268	6.315	7.424	7.424	6.009	11.37	11.904	11.904	22.14	29.49	31.758	31.758
mean	8.30778	12.9753	14.0078	14.1542	11.1354	10.0107	9.13189	11.1528	2.79856	7.33689	11.1967	11.1967	22.2418	30.3229	34.3363	34.3363
sd	2.25259	2.94169	2.70806	2.99564	3.70334	3.68795	2.86299	3.68328	1.52604	1.8572	2.47241	2.47241	2.81076	4.02321	6.23762	6.23762
cv	27.1143	22.6714	19.3326	21.1643	33.2572	36.8402	31.3516	33.0257	54.5295	25.3132	22.0817	22.0817	12.6373	13.2679	18.1662	18.1662
min	5.471	9.712	9.817	9.817	5.453	4.609	4.889	5.453	1.389	5.441	6.784	6.784	18.638	24.878	24.92	24.92
max	13.086	19.718	18.4	19.718	18.522	17.707	15.008	18.522	6.009	11.37	16.085	16.085	27.134	36.068	43.867	43.867

## Sheet: MVT
	MVT
	ISO				CON				ECC
	Nm				Nm				Nm
Participant	Pre	Post	Diff (Nm)	Diff (%)	Pre	Post	Diff (Nm)	Diff (%)	Pre	Post	Diff (Nm)	Diff (%)
1	115.722	76.7452	-38.9764	-33.6812	108.433	62.1018	-46.3315	-42.7281	105.271	63.4069	-41.8646	-39.7682
2	104.637	61.3909	-43.2464	-41.3298	108.613	72.9222	-35.6913	-32.8608	90.2787	68.3475	-21.9312	-24.2928
3	127.516	93.3784	-34.138	-26.7715	186.688	78.552	-108.137	-57.9235	146.511	96.7011	-49.8104	-33.9976
4	104.699	92.7067	-11.9925	-11.4543	114.541	89.9598	-24.5807	-21.4603	118.654	72.5871	-46.0668	-38.8245
5	134.016	126.263	-7.75286	-5.78501	118.068	113.34	-4.72851	-4.0049	135.896	109.277	-26.6191	-19.5878
6	86.0282	79.1936	-6.83455	-7.94455	107.258	65.1456	-42.1126	-39.2628	81.9962	56.496	-25.5002	-31.0993
7	74.6478	73.9936	-0.654279	-0.876487	102.685	67.8296	-34.8552	-33.9438	91.6687	57.6199	-34.0488	-37.1433
8	80.452	74.447	-6.00498	-7.46406	106.746	75.5338	-31.2123	-29.2397	120.47	81.7738	-38.696	-32.1209
9	114.219	79.4989	-34.7199	-30.3977	116.862	69.064	-47.7983	-40.9014	93.4622	73.4458	-20.0164	-21.4166
mean	104.66	84.1797	-20.48	-18.4116	118.877	77.1609	-41.7163	-33.5917	109.357	75.5173	-33.8393	-30.9168
sd	20.7118	18.5345	16.8543	14.6487	25.9342	15.8865	28.1192	15.0135	22.3314	17.7507	10.881	7.5258
cv	19.7897	22.0177	-82.2965	-79.5624	21.816	20.5887	-67.4058	-44.6942	20.4207	23.5055	-32.155	-24.3421
min	74.6478	61.3909	-43.2464	-41.3298	102.685	62.1018	-108.137	-57.9235	81.9962	56.496	-49.8104	-39.7682
max	134.016	126.263	-0.654279	-0.876487	186.688	113.34	-4.72851	-4.0049	146.511	109.277	-20.0164	-19.5878

## Sheet: SWV_ISO
	SWV
	BFlh											ST											SM
	%total contractions											%total contractions											%total contractions
Participant	9.09	18.18	27.27	36.36	45.45	54.54	63.63	72.72	81.81	90.9	99.99	9.09	18.18	27.27	36.36	45.45	54.54	63.63	72.72	81.81	90.9	99.99	9.09	18.18	27.27	36.36	45.45	54.54	63.63	72.72	81.81	90.9	99.99
1	9.94142	8.39178	9.22492	8.38868	8.94148	8.48659	8.80307	9.73194	9.59512	8.83519	9.54339	7.11111	8.03797	8.12311	7.09653	7.00852	7.6296	6.79263	6.84865	7.96787	8.1354	6.21386	8.228	6.51538	6.33754	6.53853	6.09138	7.04161	7.52931	6.76698	6.69549	6.98789	6.98388
2	9.8781	9.7523	9.89195	9.982	9.83603	10.0472	9.39971	9.65123	10.1066	9.59935	9.82945	8.34398	8.86089	8.46556	7.73199	8.82186	7.67283	8.81559	8.74205	7.42461	8.03886	8.78121	9.71265	7.80362	8.50069	9.25176	8.88529	8.9148	8.94466	8.49817	9.02321	8.10656	9.3409
3	8.57439	8.43351	8.02557	7.8039	9.03283	8.37637	8.83083	8.70349	8.53215	8.74828	8.13168	9.57439	9.56343	9.42301	9.40555	9.40237	9.89392	9.98624	9.79474	9.31691	10.0908	10.1822	8.24555	7.3834	7.8748	7.7746	7.9552	7.67167	8.32577	6.51772	7.07587	8.57537	7.60263
4	7.5236	8.25685	7.32639	8.00239	7.71484	7.94507	8.35834	8.44358	7.42933	8.13322	7.19137	8.60555	8.64691	7.8523	7.42941	8.3349	7.33975	7.1153	8.7698	7.34761	8.37891	8.90766	9.35189	7.94961	9.10055	9.52908	8.85977	8.83868	8.45529	8.66952	8.66589	8.91132	8.79327
5	9.9616	9.74272	9.61597	9.51332	10.3432	10.0873	10.913	10.8275	10.2034	10.4853	10.3375	13.3013	12.6498	11.8881	12.2968	11.7041	11.5428	12.0211	11.4738	13.5582	11.9859	11.3802	10.3236	10.1427	9.19888	9.75006	10.1012	10.0874	9.63273	9.42485	9.84897	10.0243	10.0419
6	6.66383	5.66292	6.56922	5.6432	7.37256	7.32634	7.27181	7.10502	6.53871	6.65789	7.69055	9.77442	9.25961	9.75365	9.41589	9.69432	10.8614	10.0988	10.2184	8.8426	8.97727	10.8473	8.14073	7.56986	7.72042	8.05585	7.49023	7.27604	7.40586	7.67631	6.93455	7.41774	9.01027
7	8.66189	8.68561	9.15126	9.38566	8.98107	8.82279	8.81754	8.60131	8.76408	8.93815	8.45344	12.511	12.1727	11.3842	11.9282	12.7537	12.2864	11.5227	11.1853	11.7416	11.9952	11.8324	10.5462	9.61289	9.81728	10.342	9.4238	10.3327	9.65439	10.2119	9.37076	8.85252	9.10152
8	10.7761	9.57486	8.83346	10.2234	8.97754	8.43046	9.31051	9.86793	9.76815	10.4394	10.9227	11.8558	11.2638	11.3225	10.9535	11.5072	10.787	11.1862	11.1052	10.8242	10.9863	11.1455	10.8131	11.1251	10.724	10.3586	10.9272	10.9271	8.87281	10.078	10.7851	10.3769	8.67937
9	10.7999	10.146	9.79976	10.0642	11.0016	10.6944	10.8697	10.2733	10.8915	10.7013	10.2358	9.59624	10.4444	10.839	10.5626	9.95896	10.3035	9.86559	9.75011	9.87003	9.78815	9.73518	11.4938	10.382	10.4723	10.8567	10.9952	10.9464	10.8821	10.8761	10.8368	11.0606	11.211
mean	9.19786	8.7385	8.71539	8.77853	9.13346	8.91296	9.17495	9.24504	9.0921	9.1709	9.14843	10.0749	10.1	9.89461	9.64673	9.90954	9.81302	9.71158	9.76533	9.65484	9.81964	9.89172	9.65061	8.72051	8.86071	9.1619	8.96991	9.11516	8.85588	8.74661	8.80407	8.9237	8.97385
sd	1.4386	1.35203	1.16436	1.48459	1.15406	1.11827	1.15299	1.13366	1.41057	1.30383	1.31512	2.06231	1.6265	1.5296	1.93561	1.81129	1.83266	1.84057	1.47825	2.0893	1.56742	1.74298	1.24371	1.61133	1.41086	1.42372	1.61797	1.53894	1.09879	1.54169	1.59939	1.35551	1.2378
cv	15.6406	15.4721	13.3599	16.9116	12.6355	12.5466	12.5668	12.2623	15.5142	14.2171	14.3753	20.4699	16.104	15.4589	20.0649	18.2783	18.6758	18.9523	15.1378	21.6399	15.9621	17.6206	12.8873	18.4775	15.9226	15.5396	18.0378	16.8833	12.4075	17.6261	18.1665	15.19	13.7934
min	6.66383	5.66292	6.56922	5.6432	7.37256	7.32634	7.27181	7.10502	6.53871	6.65789	7.19137	7.11111	8.03797	7.8523	7.09653	7.00852	7.33975	6.79263	6.84865	7.34761	8.03886	6.21386	8.14073	6.51538	6.33754	6.53853	6.09138	7.04161	7.40586	6.51772	6.69549	6.98789	6.98388
max	10.7999	10.146	9.89195	10.2234	11.0016	10.6944	10.913	10.8275	10.8915	10.7013	10.9227	13.3013	12.6498	11.8881	12.2968	12.7537	12.2864	12.0211	11.4738	13.5582	11.9952	11.8324	11.4938	11.1251	10.724	10.8567	10.9952	10.9464	10.8821	10.8761	10.8368	11.0606	11.211
	Torque
	BFlh											ST											SM
	%total contractions											%total contractions											%total contractions
Participant	9.09	18.18	27.27	36.36	45.45	54.54	63.63	72.72	81.81	90.9	99.99	9.09	18.18	27.27	36.36	45.45	54.54	63.63	72.72	81.81	90.9	99.99	9.09	18.18	27.27	36.36	45.45	54.54	63.63	72.72	81.81	90.9	99.99
1	50.057	49.9298	50.7504	50.0233	49.8513	49.1455	48.8331	49.7818	49.8602	48.1006	48.5316	50.1686	51.4043	49.9439	49.7806	49.8781	49.194	48.0619	49.3126	49.3853	48.6487	48.5464	50.1915	50.3066	50.3658	49.5	49.4302	49.7075	49.0889	49.8333	50.0674	48.3415	49.2933
2	49.6706	48.1908	48.1901	47.4307	46.2191	45.9788	46.3499	43.9405	44.1473	44.0932	44.0168	51.1235	47.5644	47.4427	48.1767	47.0751	43.9141	45.5961	46.3313	44.0632	43.6203	44.6747	51.5061	48.3514	47.1624	47.521	48.2113	48.3455	45.8719	43.2317	44.1653	43.7306	43.5238
3	49.1028	48.571	49.1753	50.0459	50.2887	52.003	50.9564	49.4697	49.2855	49.0435	49.0861	47.8832	48.5815	49.3919	49.4647	50.5399	51.0905	52.615	49.8968	49.1072	49.0332	48.3997	48.6846	48.5142	48.5925	50.2642	51.0455	52.0756	51.3355	49.5516	49.4546	49.2228	48.572
4	49.2571	49.0698	48.324	49.4017	48.7551	48.4839	47.519	49.7528	48.9874	50.9554	50.5842	48.8957	48.8175	47.3815	48.8189	48.701	47.6999	45.8202	49.8466	49.9836	50.5557	50.1939	48.9353	48.9549	48.859	48.9882	48.672	47.1048	47.1382	48.6994	50.2887	50.8151	49.9135
5	50.7851	50.2821	50.4411	50.6679	50.9991	52.0668	51.0273	51.6828	52.119	51.7333	50.9704	50.2742	50.5473	49.1066	50.6412	50.0422	50.8697	51.3894	50.6587	51.9483	50.8126	51.105	49.8899	50.8941	49.5933	49.853	50.4559	51.1515	50.3071	52.0071	51.3296	51.4016	50.8939
6	50.6431	50.7211	50.2565	51.1991	49.4548	50.6687	50.5743	50.3153	49.9797	50.6641	50.8863	50.8643	50.3308	49.747	50.6874	50.7364	50.1605	50.3071	50.2675	50.5334	50.6564	51.1733	50.8534	50.0286	49.9607	49.3978	50.5648	49.6611	50.1394	50.1107	49.7914	50.5755	50.4346
7	50.8716	50.3688	51.7537	53.0893	50.8118	51.6616	50.9272	51.0682	51.7093	48.6657	49.1068	49.5714	53.5135	51.3644	49.8606	51.5673	50.9116	49.7268	51.2494	49.9113	49.1107	50.3351	51.7439	50.1699	51.0477	52.2062	52.2523	51.492	50.6938	51.4443	50.8917	49.7926	48.6881
8	49.0866	49.1357	49.1323	49.7103	49.8219	49.8512	49.1794	49.0877	48.726	49.2461	49.8895	48.9634	49.0298	48.8492	50.6752	50.5577	49.3354	48.8208	49.1568	50.0227	49.3932	49.7011	48.9998	49.4714	49.7568	50.5501	49.8002	49.2292	49.2939	49.14	48.9213	49.4343	49.3302
9	46.809	46.8712	46.3687	45.3803	45.7359	45.9493	45.5947	44.5459	45.1132	45.1694	43.9486	47.9509	46.6577	47.333	45.5075	45.4529	46.9372	44.9263	46.5073	44.8875	44.2286	44.0211	47.6099	46.7651	46.8424	45.569	46.375	45.3164	45.2229	45.484	45.259	46.4008	43.9132
mean	49.587	49.2378	49.3769	49.661	49.1042	49.5343	48.9957	48.8494	48.8808	48.6302	48.5578	49.5217	49.6052	48.9511	49.2903	49.3945	48.9014	48.5848	49.2474	48.8714	48.451	48.6834	49.8238	49.2729	49.1312	49.3166	49.6453	49.3426	48.788	48.8336	48.9077	48.8572	48.2847
sd	1.26195	1.23637	1.62438	2.2017	1.90055	2.37616	2.09171	2.73506	2.67985	2.56336	2.72878	1.1838	2.08499	1.37064	1.66067	1.97599	2.36489	2.70806	1.72647	2.62637	2.68644	2.6461	1.38673	1.27116	1.41285	1.8866	1.73308	2.17433	2.19481	2.80057	2.49844	2.42857	2.69755
cv	2.54492	2.51103	3.28976	4.43347	3.87045	4.797	4.26918	5.59897	5.48242	5.27113	5.61965	2.39047	4.20316	2.80001	3.36916	4.00043	4.83603	5.57387	3.50571	5.37405	5.54466	5.43532	2.78327	2.57983	2.87567	3.82548	3.49093	4.4066	4.49866	5.73493	5.10849	4.97075	5.58676
min	46.809	46.8712	46.3687	45.3803	45.7359	45.9493	45.5947	43.9405	44.1473	44.0932	43.9486	47.8832	46.6577	47.333	45.5075	45.4529	43.9141	44.9263	46.3313	44.0632	43.6203	44.0211	47.6099	46.7651	46.8424	45.569	46.375	45.3164	45.2229	43.2317	44.1653	43.7306	43.5238
max	50.8716	50.7211	51.7537	53.0893	50.9991	52.0668	51.0273	51.6828	52.119	51.7333	50.9704	51.1235	53.5135	51.3644	50.6874	51.5673	51.0905	52.615	51.2494	51.9483	50.8126	51.1733	51.7439	50.8941	51.0477	52.2062	52.2523	52.0756	51.3355	52.0071	51.3296	51.4016	50.8939

## Sheet: SWV_CON
	SWV
	BFlh											ST											SM
	%total contractions											%total contractions											%total contractions
Participant	9.09	18.18	27.27	36.36	45.45	54.54	63.63	72.72	81.81	90.9	99.99	9.09	18.18	27.27	36.36	45.45	54.54	63.63	72.72	81.81	90.9	99.99	9.09	18.18	27.27	36.36	45.45	54.54	63.63	72.72	81.81	90.9	99.99
1	9.21993	9.1616	9.15633	9.0673	9.414	9.63219	9.29029	8.84822	9.05047	9.5221	9.7578	9.1087	8.54634	9.50321	8.87088	9.16631	8.86315	9.32454	8.47509	8.1945	7.76026	7.90975	9.12876	8.72287	7.8209	8.11906	8.22316	8.03837	7.78933	7.77301	7.40674	7.66769	7.94373
2	10.1377	9.56636	9.88897	9.94576	10.366	10.2661	9.81133	9.78983	10.6636	9.71481	10.4651	8.05648	8.2558	8.08124	7.76198	7.2596	7.8808	7.69451	8.22315	7.70333	7.98737	8.3126	7.33432	9.13041	8.68073	7.97198	8.38856	8.08343	8.18966	8.03867	7.85785	8.34944	8.40782
3	8.61996	9.36146	9.38498	9.15178	8.85298	8.35744	8.37228	8.08377	7.96157	7.97449	7.74102	6.8795	8.38699	8.91867	9.64719	9.24424	9.27565	8.33811	8.27512	9.17221	8.99227	8.37537	8.26619	8.86387	9.31476	8.66511	8.80225	8.28958	8.16996	7.88172	7.6883	7.67994	7.99399
4	7.49431	8.51917	7.7978	7.46762	7.09848	7.12161	6.02233	7.78525	7.89189	6.02183	7.62908	10.1703	9.46823	7.88461	7.78868	8.55816	7.60618	9.29392	8.73765	7.93235	9.66918	9.71182	9.30199	9.03647	8.70122	8.72352	8.1562	8.27554	8.31112	7.64725	8.65817	9.15519	9.29147
5	7.9812	8.02791	7.442	7.41727	8.32811	7.89246	7.51289	7.8974	7.3641	7.45811	8.36055	11.7498	11.828	11.2588	12.3934	12.1621	11.9757	11.7757	11.5032	11.6407	12.3787	12.1404	10.6684	10.5633	10.3594	10.3684	10.3687	10.5152	10.0235	10.7521	10.056	10.6684	10.5626
6	8.3672	8.01908	8.97336	8.2007	8.51278	7.6464	7.63276	7.96135	7.91017	8.6905	8.31203	12.4101	12.3518	12.3626	11.8165	11.5593	11.5391	10.4867	10.5699	10.2231	10.1037	9.31667	10.1406	8.52002	9.62969	8.94462	8.58229	8.39035	8.45019	8.72856	8.69019	8.47531	8.22867
7	8.9237	9.65971	8.82049	10.0511	9.16176	8.28647	8.70153	8.64219	8.53311	8.6852	8.20413	11.5135	11.4904	10.6677	10.0771	10.984	10.7434	10.5069	10.1959	10.3729	9.24033	9.01629	9.39291	9.87486	9.20085	8.84112	8.1168	8.02601	8.58364	9.42601	8.55315	7.60737	9.43875
8	8.67584	9.49453	10.1192	9.17051	8.47318	8.33799	8.77867	9.02134	8.44151	8.31344	8.14972	12.5449	12.8142	12.643	12.8684	13.0753	12.7756	13.0493	12.9566	12.3554	12.2049	11.8924	10.323	11.3018	10.8762	10.7384	10.3248	11.1138	10.2723	10.9036	10.1492	9.89109	9.54717
9	10.5462	10.0502	9.81996	9.8946	10.3346	11.2984	11.2531	10.7863	9.35735	10.7251	9.93715	12.6796	12.7147	12.4098	11.385	11.718	10.7175	10.2598	10.216	9.90957	9.61101	9.90679	11.379	11.3212	11.4287	10.9205	11.368	11.1426	11.1431	10.4795	10.4908	10.8973	10.7145
mean	8.88511	9.09556	9.04479	8.92963	8.9491	8.7599	8.59725	8.75729	8.57486	8.56728	8.72851	10.5681	10.6507	10.4144	10.2899	10.4141	10.153	10.0811	9.90585	9.72268	9.77197	9.62024	9.54835	9.70386	9.55694	9.25475	9.14786	9.09721	8.99254	9.07004	8.83894	8.93241	9.12541
sd	0.973101	0.734538	0.920285	1.01881	1.02623	1.35619	1.49327	1.00285	0.998201	1.37108	1.03915	2.12872	1.95615	1.88519	1.92748	1.92985	1.83274	1.65776	1.63488	1.62941	1.61953	1.51026	1.24315	1.1057	1.15067	1.12075	1.21049	1.38674	1.17369	1.35108	1.14023	1.29014	1.05415
cv	10.952	8.07579	10.1748	11.4093	11.4675	15.4818	17.3691	11.4516	11.641	16.0037	11.9052	20.1429	18.3664	18.1017	18.7318	18.5311	18.0512	16.4443	16.5042	16.7588	16.5733	15.6988	13.0195	11.3944	12.0402	12.11	13.2324	15.2436	13.0518	14.8961	12.9001	14.4434	11.5518
min	7.49431	8.01908	7.442	7.41727	7.09848	7.12161	6.02233	7.78525	7.3641	6.02183	7.62908	6.8795	8.2558	7.88461	7.76198	7.2596	7.60618	7.69451	8.22315	7.70333	7.76026	7.90975	7.33432	8.52002	7.8209	7.97198	8.1168	8.02601	7.78933	7.64725	7.40674	7.60737	7.94373
max	10.5462	10.0502	10.1192	10.0511	10.366	11.2984	11.2531	10.7863	10.6636	10.7251	10.4651	12.6796	12.8142	12.643	12.8684	13.0753	12.7756	13.0493	12.9566	12.3554	12.3787	12.1404	11.379	11.3212	11.4287	10.9205	11.368	11.1426	11.1431	10.9036	10.4908	10.8973	10.7145
	Torque
	BFlh											ST											SM
	%total contractions											%total contractions											%total contractions
Participant	9.09	18.18	27.27	36.36	45.45	54.54	63.63	72.72	81.81	90.9	99.99	9.09	18.18	27.27	36.36	45.45	54.54	63.63	72.72	81.81	90.9	99.99	9.09	18.18	27.27	36.36	45.45	54.54	63.63	72.72	81.81	90.9	99.99
1	45.5093	45.9496	46.026	45.792	45.5689	46.6031	46.1157	46.2702	44.9419	46.3502	44.9821	45.7872	45.8143	46.5084	46.1743	45.4426	45.8555	46.2704	45.584	46.3181	46.0362	45.3098	46.8768	45.2406	46.1783	45.2848	46.8202	45.5564	45.659	45.9432	45.9398	45.0797	45.5713
2	45.8571	42.397	39.4597	38.721	38.4273	38.6923	37.8291	37.841	35.9892	36.5158	37.7	45.6194	45.25	39.3938	38.6314	37.3569	38.3476	38.6699	37.0783	36.495	35.4532	34.6289	46.0733	43.0989	38.929	38.5722	38.378	37.3898	36.8876	37.6529	38.5596	35.8258	34.8102
3	49.4773	46.4542	37.5875	35.314	32.4788	31.1005	32.3605	29.3139	29.3808	28.0358	29.9824	49.4651	46.5903	37.7779	35.1556	32.3948	31.5597	31.5093	29.9578	29.2114	29.2235	30.2779	48.36	44.7628	36.4943	33.8737	31.5464	31.5964	31.3106	29.6114	29.1968	29.3195	29.2828
4	44.8457	43.7367	42.5149	39.6571	36.6539	36.458	36.6577	41.4081	39.2585	35.9768	44.2918	43.7101	43.3428	41.1285	37.8644	40.079	37.961	36.7635	41.3389	36.8965	36.5602	43.1177	44.8994	42.686	41.6976	38.711	36.0971	37.7848	36.3262	39.4693	41.2691	39.6165	44.4904
5	50.555	50.076	49.0843	48.4772	49.5569	49.596	49.818	49.594	49.3435	49.076	50.0031	49.5596	49.4749	49.4557	50.063	49.8064	49.9657	50.4444	49.3052	49.3129	49.5226	50.2565	50.6646	49.7794	49.0927	49.1938	49.673	49.6086	50.1746	49.6936	48.3965	49.2063	50.543
6	49.1889	47.8695	46.457	44.0543	43.063	41.1788	39.9922	39.1576	39.6646	36.4826	36.612	49.7976	47.9296	47.0611	44.3852	42.8048	40.4527	40.6538	37.5195	38.5967	37.1168	37.8427	50.1992	48.2674	46.3467	45.048	42.271	39.7315	39.7017	38.7015	38.6194	36.1978	37.2943
7	50.6271	40.9824	36.4838	38.302	36.4053	35.7695	35.7233	36.4864	33.0195	35.2507	35.2788	47.9943	42.8355	36.5413	36.536	37.0501	36.2746	34.1595	34.5665	35.696	33.3227	35.9591	49.4933	41.4372	36.2872	36.1933	36.3912	37.8036	36.0031	36.3299	34.5491	33.5871	34.3709
8	45.1718	43.864	42.7362	43.7427	44.0722	43.8691	43.7019	42.2504	41.3181	41.5112	40.8646	44.3072	44.3053	42.7988	43.4316	45.5168	43.4137	43.1754	43.2044	42.3715	40.8529	41.8511	44.313	43.1716	42.9986	43.2558	44.2186	44.0594	43.9743	43.6228	41.4097	40.8202	41.2873
9	49.155	48.7913	47.7604	45.732	45.6433	47.232	42.7987	42.9879	44.4651	43.4875	42.997	49.6844	48.2296	47.684	45.1946	45.7489	47.4327	45.2633	41.2768	44.9986	46.5006	43.4319	48.6154	49.1824	47.511	45.5346	46.0466	47.8643	43.2272	41.8975	44.4083	43.447	42.7044
mean	47.8208	45.569	43.1233	42.1991	41.3188	41.1666	40.5552	40.59	39.709	39.1874	40.3013	47.325	45.9747	43.15	41.9374	41.8	41.2515	40.7677	39.9813	39.9885	39.3988	40.2973	47.7216	45.2918	42.8373	41.7408	41.2713	41.2661	40.3627	40.3247	40.2609	39.2333	40.0394
sd	2.41907	3.04712	4.54486	4.35573	5.56399	6.15885	5.53504	5.87485	6.23378	6.49615	6.03766	2.47869	2.2819	4.71366	5.06826	5.49445	5.90141	6.12126	5.87913	6.28551	6.78588	6.14278	2.29562	3.06929	4.7983	5.09434	5.99376	5.85593	5.86648	5.85163	5.90129	6.17505	6.63432
cv	5.05861	6.68684	10.5392	10.3218	13.466	14.9608	13.6482	14.4736	15.6986	16.5772	14.9813	5.23759	4.96338	10.9239	12.0853	13.1446	14.306	15.015	14.7047	15.7183	17.2236	15.2437	4.81043	6.77669	11.2012	12.2047	14.5228	14.1907	14.5344	14.5113	14.6576	15.7393	16.5695
min	44.8457	40.9824	36.4838	35.314	32.4788	31.1005	32.3605	29.3139	29.3808	28.0358	29.9824	43.7101	42.8355	36.5413	35.1556	32.3948	31.5597	31.5093	29.9578	29.2114	29.2235	30.2779	44.313	41.4372	36.2872	33.8737	31.5464	31.5964	31.3106	29.6114	29.1968	29.3195	29.2828
max	50.6271	50.076	49.0843	48.4772	49.5569	49.596	49.818	49.594	49.3435	49.076	50.0031	49.7976	49.4749	49.4557	50.063	49.8064	49.9657	50.4444	49.3052	49.3129	49.5226	50.2565	50.6646	49.7794	49.0927	49.1938	49.673	49.6086	50.1746	49.6936	48.3965	49.2063	50.543

## Sheet: SWV_ECC
	SWV
	BFlh											ST											SM
	%total contractions											%total contractions											%total contractions
Participant	9.09	18.18	27.27	36.36	45.45	54.54	63.63	72.72	81.81	90.9	99.99	9.09	18.18	27.27	36.36	45.45	54.54	63.63	72.72	81.81	90.9	99.99	9.09	18.18	27.27	36.36	45.45	54.54	63.63	72.72	81.81	90.9	99.99
1	10.026	10.5094	10.5298	10.5794	10.7966	10.8867	10.8363	10.0091	10.1138	10.3423	10.1916	7.9037	7.84871	7.43257	8.07839	8.09703	8.71538	8.08132	8.34698	8.96576	8.31509	7.12566	7.70537	7.87572	7.75778	9.11554	9.63756	9.34797	8.60483	9.2888	9.2763	9.28235	8.48626
2	10.3376	10.0793	9.82159	10.3561	9.86149	10.1276	10.3584	10.0126	10.24	10.3438	10.1028	7.16537	7.41692	7.76138	8.18998	8.20758	8.10113	8.36008	7.32198	7.31224	7.75866	7.14057	8.68078	8.96085	8.52352	6.97178	9.32282	9.39723	9.21197	9.83288	8.75508	9.36121	8.68203
3	9.1866	8.442	8.89859	9.25094	8.13884	7.92536	7.70837	7.837	8.57533	8.53006	7.78455	10.2934	9.10788	10.1581	9.84655	9.9212	9.35079	9.58904	8.98306	9.77519	9.69292	9.73049	7.6858	9.79982	9.25747	8.57872	7.76801	8.39405	8.93441	9.06828	8.81093	9.0467	9.82925
4	10.3515	9.7619	8.43986	9.53859	8.94277	9.37076	8.73309	8.38671	8.53485	8.70258	9.44409	9.64095	10.5384	11.5371	11.0692	11.1312	10.2894	10.0194	10.4067	10.5562	11.4637	9.99728	9.99826	10.6327	11.0972	10.6513	9.59823	9.02941	9.41247	9.05182	9.59384	9.08338	9.09052
5	10.4408	10.1003	10.9162	10.1866	9.63909	9.83187	9.51254	9.75762	10.3027	9.17572	11.0959	13.09	13.7221	12.8767	13.13	11.599	12.6353	12.142	11.7109	11.6045	13.3469	10.7528	11.531	11.6533	11.0455	11.1499	11.3099	10.6699	11.142	11.3695	11.2987	11.2202	10.8679
6	9.29667	9.75849	9.45312	9.09906	9.05819	9.0665	8.03893	8.03369	8.28739	7.96673	8.18692	12.2585	11.5826	11.7966	11.1501	10.7052	11.4096	12.0281	11.2934	11.5704	11.3838	11.3419	10.3851	8.65485	9.78153	10.2055	9.71094	9.78135	10.4186	10.1578	9.98657	9.37817	10.1068
7	11.7119	11.6637	11.1622	11.8508	11.7805	11.2212	10.2507	10.6939	11.8928	11.034	11.5825	11.7858	12.0805	11.7352	11.1187	11.8147	12.3154	11.4701	12.2862	12.358	12.0971	12.285	11.7009	11.2145	11.385	11.0384	11.3257	11.6022	11.0327	12.1536	11.505	10.513	12.0189
8	11.1809	9.63674	11.5489	10.6375	12.2932	9.16995	9.15754	10.4578	11.4441	10.3015	10.7477	14.4654	13.569	14.1022	13.7878	14.5988	14.5374	14.128	13.9449	12.422	13.2391	12.9083	12.9468	12.8181	13.0053	12.4614	12.5132	12.4853	12.4611	12.2032	11.4726	10.9881	11.0378
9	10.2129	9.37262	9.51526	9.17449	8.54366	8.50244	8.82945	8.16551	8.55505	9.06715	8.50149	9.94518	9.90591	10.1705	9.97701	10.1968	10.4757	10.5767	10.6513	9.88704	10.6087	10.7208	12.3375	11.9252	11.9007	11.566	11.7282	11.4686	11.5423	11.1409	11.0497	11.6577	11.3918
mean	10.305	9.92493	10.0317	10.0748	9.89493	9.56693	9.26948	9.26156	9.77178	9.49598	9.73751	10.7276	10.6413	10.8411	10.7053	10.6968	10.87	10.7105	10.5495	10.4946	10.8784	10.2225	10.3302	10.3928	10.4171	10.1932	10.3238	10.2418	10.3067	10.4741	10.1943	10.059	10.1679
sd	0.800151	0.8704	1.06499	0.904559	1.44496	1.06872	1.06699	1.13773	1.34902	1.03905	1.34358	2.38905	2.2945	2.20778	1.94864	1.97752	2.06324	1.94397	2.0676	1.69306	1.98529	2.01964	1.96574	1.66997	1.69929	1.69612	1.4853	1.37754	1.3315	1.2734	1.14755	1.031	1.24929
cv	7.76471	8.76983	10.6163	8.97842	14.603	11.171	11.5108	12.2844	13.8053	10.942	13.798	22.2702	21.5622	20.3648	18.2026	18.487	18.9811	18.15	19.599	16.1327	18.2498	19.7567	19.0291	16.0686	16.3125	16.6397	14.3871	13.4501	12.9188	12.1576	11.2568	10.2495	12.2866
min	9.1866	8.442	8.43986	9.09906	8.13884	7.92536	7.70837	7.837	8.28739	7.96673	7.78455	7.16537	7.41692	7.43257	8.07839	8.09703	8.10113	8.08132	7.32198	7.31224	7.75866	7.12566	7.6858	7.87572	7.75778	6.97178	7.76801	8.39405	8.60483	9.05182	8.75508	9.0467	8.48626
max	11.7119	11.6637	11.5489	11.8508	12.2932	11.2212	10.8363	10.6939	11.8928	11.034	11.5825	14.4654	13.7221	14.1022	13.7878	14.5988	14.5374	14.128	13.9449	12.422	13.3469	12.9083	12.9468	12.8181	13.0053	12.4614	12.5132	12.4853	12.4611	12.2032	11.505	11.6577	12.0189
	Torque
	BFlh											ST											SM
	%total contractions											%total contractions											%total contractions
Participant	9.09	18.18	27.27	36.36	45.45	54.54	63.63	72.72	81.81	90.9	99.99	9.09	18.18	27.27	36.36	45.45	54.54	63.63	72.72	81.81	90.9	99.99	9.09	18.18	27.27	36.36	45.45	54.54	63.63	72.72	81.81	90.9	99.99
1	47.9893	47.9531	47.6933	49.1294	48.9377	48.1986	48.739	48.0564	47.622	48.2503	46.6496	48.6685	48.5652	47.457	49.1044	48.5322	47.8885	48.6936	48.1639	49.5742	47.2335	44.4853	47.0528	47.7523	48.6369	49.8455	48.3347	48.0409	47.8635	47.3616	47.2731	46.4069	45.0252
2	42.6785	44.5537	45.2011	45.6595	45.3314	44.4418	44.2908	44.367	44.8	44.1637	44.1714	45.0123	44.814	44.5002	46.5455	46.2947	44.4922	44.1448	44.4086	44.3637	44.9856	43.938	42.5851	43.6612	43.9392	44.0969	46.737	45.2967	44.104	44.8807	45.2148	44.5765	44.2175
3	45.6258	44.6384	45.5752	45.1979	45.9813	43.5772	43.6128	44.1752	44.367	42.675	43.7098	46.0345	45.5661	45.8158	45.4269	44.7402	43.5849	44.4998	43.6881	43.8164	44.0794	43.0178	45.6227	45.9384	45.379	44.8265	44.942	43.8347	43.9078	44.0528	43.3261	43.3393	42.2805
4	48.9536	47.6091	45.7893	45.5652	47.688	45.2833	46.239	37.2737	43.0772	40.5288	41.8002	48.1386	46.4631	47.1825	46.8875	47.9254	42.9076	42.1462	47.5059	44.1287	42.2802	44.4906	49.5179	47.8222	46.3897	46.7987	47.4436	45.4725	46.4038	43.9349	41.9588	36.3352	39.9088
5	52.6876	48.6677	49.2657	48.8964	49.0138	49.9352	48.6948	48.6827	49.696	50.155	49.2199	52.3417	49.3878	49.1815	48.6729	49.478	50.0539	48.8602	49.5873	49.9925	49.9991	49.9693	52.7751	50.7798	49.7434	49.1779	49.9502	49.4508	48.474	49.6183	50.2057	49.1282	49.2728
6	47.2089	45.4955	45.1243	44.4708	43.7763	43.9945	46.0266	42.8114	45.4202	45.643	45.9911	47.518	45.7278	44.7757	44.9018	43.9228	42.3387	45.5826	44.1791	45.7636	45.26	44.2737	46.4165	46.4492	45.0739	43.3883	45.4905	43.5812	43.9208	45.3351	44.0741	45.7976	46.5536
7	48.1719	49.3213	48.9232	49.0872	48.7201	48.4744	48.5304	49.3566	47.4456	47.5974	47.6211	47.6054	48.4579	48.2267	48.7708	48.1922	49.3275	48.7271	48.6645	47.9523	48.1184	47.98	49.1342	49.2511	47.5357	47.78	49.0912	48.2375	49.5618	48.4918	47.8426	48.8311	47.9766
8	46.1624	47.3069	47.1912	46.9695	46.2787	45.665	45.2885	45.2535	43.7222	43.57	43.4542	46.1653	47.6906	47.2989	46.6764	46.341	45.3318	45.2057	44.3104	43.3061	44.1559	42.733	47.0316	47.0625	47.1766	46.0865	46.3053	45.9972	45.0259	44.9495	44.1746	42.8199	43.2383
9	48.2677	48.7231	48.687	48.1868	48.1795	47.4785	47.8717	47.6983	48.0378	48.0589	47.3945	48.1744	48.4619	48.4234	48.4255	48.2117	47.9668	47.8904	47.8806	47.7512	47.5883	47.9274	48.2086	48.6456	48.4707	48.0217	47.8106	47.6893	47.7102	46.8391	47.6695	47.5105	47.7345
mean	47.5273	47.141	47.0501	47.0181	47.1008	46.3387	46.5882	45.2972	46.0209	45.6269	45.5569	47.7399	47.2372	46.9846	47.268	47.0709	45.988	46.1945	46.4876	46.2943	45.9667	45.4239	47.5938	47.4847	46.9272	46.6691	47.345	46.4001	46.3302	46.1626	45.7488	44.9717	45.1342
sd	2.71409	1.80825	1.67416	1.85047	1.84648	2.25114	1.96026	3.77493	2.25566	3.1277	2.40582	2.10005	1.62504	1.62857	1.53908	1.86065	2.88227	2.43556	2.30117	2.5757	2.42429	2.54397	2.83431	2.05463	1.89466	2.25216	1.6472	2.05563	2.16883	2.01481	2.6472	3.92747	3.03889
cv	5.7106	3.83584	3.55826	3.93565	3.92029	4.85801	4.20763	8.33369	4.90137	6.85495	5.28091	4.39894	3.44018	3.46617	3.25607	3.95286	6.26745	5.27241	4.95007	5.56375	5.274	5.60051	5.9552	4.32693	4.03744	4.82581	3.47914	4.43022	4.68125	4.36459	5.78638	8.7332	6.73301
min	42.6785	44.5537	45.1243	44.4708	43.7763	43.5772	43.6128	37.2737	43.0772	40.5288	41.8002	45.0123	44.814	44.5002	44.9018	43.9228	42.3387	42.1462	43.6881	43.3061	42.2802	42.733	42.5851	43.6612	43.9392	43.3883	44.942	43.5812	43.9078	43.9349	41.9588	36.3352	39.9088
max	52.6876	49.3213	49.2657	49.1294	49.0138	49.9352	48.739	49.3566	49.696	50.155	49.2199	52.3417	49.3878	49.1815	49.1044	49.478	50.0539	48.8602	49.5873	49.9925	49.9991	49.9693	52.7751	50.7798	49.7434	49.8455	49.9502	49.4508	49.5618	49.6183	50.2057	49.1282	49.2728

## Sheet: T2
40%Thigh Length	T2 (ms)	ISO																CON																ECC
		BFlh			ST			SM			BFlh		ST		SM			BFlh			ST			SM			BFlh		ST		SM			BFlh			ST			SM			BFlh		ST		SM
	Participant	Pre	Post_0	Post_48	Pre	Post_0	Post_48	Pre	Post_0	Post_48	Δpost 0	Δpost 48	Δpost 0	Δpost 48	Δpost 0	Δpost 48		Pre	Post_0	Post_48	Pre	Post_0	Post_48	Pre	Post_0	Post_48	Δpost 0	Δpost 48	Δpost 0	Δpost 48	Δpost 0	Δpost 48		Pre	Post_0	Post_48	Pre	Post_0	Post_48	Pre	Post_0	Post_48	Δpost 0	Δpost 48	Δpost 0	Δpost 48	Δpost 0	Δpost 48
	1	39.02	43.16	36.97	35.42	37.39	34.48	36.37	40.69	35.2	10.6099	-5.25372	5.56183	-2.65387	11.8779	-3.21694		41.86	44.78	39.54	38.54	39.86	38.32	37.25	41.33	43.54	6.97563	-5.54228	3.42501	-0.570835	10.953	16.8859		38.14	42.46	43.5	36.31	37.52	40.15	36.48	40.08	42.33	11.3267	14.0535	3.33242	10.5756	9.86842	16.0362
	2	39.22	41.43	39.73	38.1	40.14	38.72	37.22	39.6	37.62	5.63488	1.30036	5.35433	1.6273	6.39441	1.07469		40.03	39.66	38.92	39.38	39.71	36.47	39.48	42.94	36.38	-0.924307	-2.77292	0.837989	-7.38954	8.76393	-7.85208		40.99	41.23	41.01	38.77	40.44	38.83	37.86	40.86	36.95	0.585509	0.0487924	4.30745	0.154759	7.92393	-2.40359
	3	37.81	40.96	40.27	39.59	43.27	40.14	39.43	41.28	42.76	8.33113	6.50622	9.29528	1.38924	4.69186	8.44535		36.26	44.34	36.75	34.71	43.15	36.04	36.56	43.36	40.55	22.2835	1.35135	24.3158	3.83175	18.5996	10.9136		40.35	42.78	42.99	40.58	42.47	41.5	38.95	41.79	46.44	6.0223	6.54275	4.65747	2.26713	7.2914	19.2298
	4	40.45	39.19	38.17	40.19	40.82	37.87	38.42	39.96	36.54	-3.11496	-5.63659	1.56755	-5.77258	4.00833	-4.89328		39.05	37.11	35.3	39.33	39.12	35.63	37.92	37.73	35.01	-4.96799	-9.60307	-0.533944	-9.40758	-0.501055	-7.67405		38.33	40.54	37.95	38.56	40.49	37.19	38.1	41.47	36.63	5.76572	-0.991391	5.00519	-3.5529	8.84514	-3.85827
	5	38.06	45.26	36.93	37.72	42.11	36.21	35.01	39.63	35.29	18.9175	-2.969	11.6384	-4.00318	13.1962	0.799771		37.95	40.94	40.26	38.1	40.3	37.36	36.87	40.66	40.96	7.87879	6.08696	5.77428	-1.94226	10.2794	11.093		39.87	38.38	37.23	37.91	38.34	35.96	36.04	35.71	37.84	-3.73715	-6.62152	1.13427	-5.14376	-0.915649	4.99445
	6	36.28	39.63	39.43	35.32	39.77	38.46	35.27	40.28	38.42	9.23374	8.68247	12.5991	8.89015	14.2047	8.9311		44.33	49.13	44.1	44.34	47.12	41.24	40.12	46.31	39.81	10.8279	-0.518836	6.26973	-6.99143	15.4287	-0.772682		40.89	42.92	37.63	40.29	41.99	36.92	39.12	42.42	34.98	4.96454	-7.97261	4.21941	-8.36436	8.43558	-10.5828
	7	34.83	37.95	36.05	34.44	41.16	36.26	33.69	36.11	34.25	8.9578	3.50273	19.5122	5.28455	7.18314	1.66221		34.61	37.3	34.54	33.67	40.53	33.68	32.43	35.51	33	7.77232	-0.202254	20.3742	0.0297	9.49738	1.75763		39.5	42.29	42.62	40.56	42.09	41.09	39.75	43.21	39.83	7.06329	7.89873	3.77219	1.30671	8.7044	0.201258
	8	35.75	35.09	33.45	35.98	36.45	33.84	34.72	34.97	34.2	-1.84615	-6.43357	1.30628	-5.94775	0.720046	-1.4977		34.13	37.56	34.32	34.09	39.91	33.77	33.09	39.52	33.68	10.0498	0.556695	17.0725	-0.938692	19.4319	1.78302		36.73	38.36	35.6	36.57	40.09	36.13	35.51	37.37	35.7	4.43779	-3.0765	9.62538	-1.20317	5.23796	0.535061
	9	36.42	37.02	37.08	34.97	38.95	35.48	36.25	35.35	36.94	1.64745	1.81219	11.3812	1.45839	-2.48276	1.90345		37.78	38.8	35.74	35.59	40.06	34.21	37.76	38.07	35.5	2.69984	-5.39968	12.5597	-3.87749	0.820975	-5.98517		39.57	40.75	39.77	38.59	38.21	37.1	38.12	41.28	41.18	2.98206	0.505433	-0.984711	-3.8611	8.28961	8.02728
	mean	37.5378	39.9656	37.5644	36.8589	40.0067	36.8289	36.2644	38.6522	36.8022	6.4857	0.167899	8.69068	0.0302501	6.64377	1.46763		38.4444	41.0689	37.7189	37.5278	41.0844	36.3022	36.8311	40.6033	37.6033	6.95505	-1.78267	10.0106	-3.02849	10.3637	2.2388		39.3744	41.0789	39.8111	38.6822	40.1822	38.3189	37.77	40.4656	39.0978	4.37897	1.15413	3.89656	-0.869012	7.07564	3.57548
	sd	1.8444	3.13435	2.12336	2.10556	2.17233	2.09944	1.8428	2.45455	2.66946	6.84062	5.5259	5.86156	5.06736	5.6678	4.69601		3.3159	4.16523	3.24612	3.40648	2.53213	2.44403	2.58597	3.31561	3.69616	7.77343	4.61895	8.93759	4.2447	6.96855	8.98206		1.40384	1.7591	2.86484	1.598	1.82627	2.13557	1.4637	2.43105	3.70832	4.22285	7.14862	2.88728	5.44653	3.25789	9.58029
	cv	4.91344	7.84262	5.65259	5.71249	5.42992	5.70052	5.08155	6.35034	7.25353	105.472	3291.2	67.4465	16751.5	85.31	319.972		8.62518	10.1421	8.60609	9.07722	6.16323	6.73246	7.02117	8.16585	9.82933	111.767	-259.103	89.2815	-140.159	67.2397	401.2		3.56535	4.28225	7.19609	4.13111	4.54498	5.57315	3.8753	6.00771	9.48474	96.4346	619.395	74.0982	-626.75	46.0437	267.944
	min	34.83	35.09	33.45	34.44	36.45	33.84	33.69	34.97	34.2	-3.11496	-6.43357	1.30628	-5.94775	-2.48276	-4.89328		34.13	37.11	34.32	33.67	39.12	33.68	32.43	35.51	33	-4.96799	-9.60307	-0.533944	-9.40758	-0.501055	-7.85208		36.73	38.36	35.6	36.31	37.52	35.96	35.51	35.71	34.98	-3.73715	-7.97261	-0.984711	-8.36436	-0.915649	-10.5828
	max	40.45	45.26	40.27	40.19	43.27	40.14	39.43	41.28	42.76	18.9175	8.68247	19.5122	8.89015	14.2047	8.9311		44.33	49.13	44.1	44.34	47.12	41.24	40.12	46.31	43.54	22.2835	6.08696	24.3158	3.83175	19.4319	16.8859		40.99	42.92	43.5	40.58	42.47	41.5	39.75	43.21	46.44	11.3267	14.0535	9.62538	10.5756	9.86842	19.2298
50%Thigh Length	T2 (ms)	ISO																CON																ECC
		BFlh			ST			SM			BFlh		ST		SM			BFlh			ST			SM			BFlh		ST		SM			BFlh			ST			SM			BFlh		ST		SM
	Participant	Pre	Post_0	Post_48	Pre	Post_0	Post_48	Pre	Post_0	Post_48	Δpost 0	Δpost 48	Δpost 0	Δpost 48	Δpost 0	Δpost 48		Pre	Post_0	Post_48	Pre	Post_0	Post_48	Pre	Post_0	Post_48	Δpost 0	Δpost 48	Δpost 0	Δpost 48	Δpost 0	Δpost 48		Pre	Post_0	Post_48	Pre	Post_0	Post_48	Pre	Post_0	Post_48	Δpost 0	Δpost 48	Δpost 0	Δpost 48	Δpost 0	Δpost 48
	1	36.01	39.24	35.52	35.04	37.07	33.36	35.43	39.15	34.01	8.96973	-1.36073	5.79338	-4.79452	10.4996	-4.0079		42.97	43.69	41.63	41.9	43.65	42.95	40.92	45.04	42.83	1.67559	-3.11845	4.17661	2.50597	10.0684	4.66764		39.07	41.65	44.96	36.43	38.22	43.06	37.07	40.95	42.6	6.60353	15.0755	4.91353	18.1993	10.4667	14.9177
	2	40.41	40.89	42.25	39.11	39.56	41.12	39.6	41.15	41.7	1.18782	4.55333	1.1506	5.13935	3.91414	5.30303		43.57	42.83	40.55	41.73	41.77	38.22	41.31	43.56	37.71	-1.69842	-6.93137	0.0958543	-8.41121	5.44662	-8.7146		39.23	41.75	44.12	37.38	39.72	42.56	37.44	41.33	40.58	6.42366	12.465	6.26003	13.8577	10.39	8.38675
	3	40.22	43.89	41.37	41.6	45.01	42.64	40.15	41.46	39.34	9.12481	2.85927	8.19712	2.5	3.26276	-2.01743		38.43	44.49	38.08	35.43	44.7	35.48	36.69	43.43	36.85	15.7689	-0.910747	26.1643	0.141123	18.3701	0.436086		46.09	46.21	46.16	44.54	44.46	45.12	42.8	43.18	42.75	0.26036	0.151877	-0.179614	1.3022	0.88785	-0.116822
	4	44.59	41.89	41.11	43	41.86	39.86	43.55	41.5	38.84	-6.05517	-7.80444	-2.65116	-7.30233	-4.70723	-10.8152		40.24	37.55	37.99	39.87	39.08	37.82	39.86	39.83	38.12	-6.68489	-5.59145	-1.98144	-5.14171	-0.0752634	-4.36528		40.11	42.15	40.54	40.34	41.44	39.86	40.29	42.38	38.81	5.08601	1.07205	2.72682	-1.18989	5.18739	-3.67337
	5	44.57	46.52	36.12	43.94	44.8	35.76	40.47	43.28	34.74	4.37514	-18.9589	1.95721	-18.6163	6.94341	-14.1586		38.97	44.59	40.95	38.69	42.6	38.9	38.76	41.5	42.19	14.4213	5.08083	10.106	0.542776	7.06914	8.84933		37.63	37.8	36.73	36.44	38.03	35.97	37.46	36.22	38.73	0.451767	-2.39171	4.36334	-1.28979	-3.3102	3.39028
	6	34.03	38.24	40.27	34.29	39.34	39.54	36.86	38.52	40.49	12.3714	18.3368	14.7273	15.3106	4.50353	9.84807		40.48	46.51	46.46	42.15	48.21	44.1	43.38	47.98	43.43	14.8962	14.7727	14.3772	4.62633	10.604	0.11526		41.69	43	37.43	41.28	44.61	37.89	40.86	46.37	38.68	3.14224	-10.2183	8.06686	-8.21221	13.4851	-5.33529
	7	33.27	37.13	35.76	33.39	42.5	35.59	32.71	36.62	35.28	11.602	7.48422	27.2836	6.5888	11.9535	7.85692		33.6	36.92	32.75	33	42.5	32.42	32.41	36.68	32.07	9.88095	-2.52976	28.7879	-1.75758	13.1749	-1.04906		39.84	42.62	42.42	41.46	44.6	43.01	41.66	42.4	42.47	6.97791	6.4759	7.57356	3.73854	1.77628	1.94431
	8	39.52	35.21	33.68	41.66	35.87	33.01	37.54	35.99	34	-10.9059	-14.7773	-13.8982	-20.7633	-4.12893	-9.42994		35.7	41.18	35.14	36.11	40.36	34.23	35.45	42.17	34.6	15.3501	-1.56863	11.7696	-5.20631	18.9563	-2.39774		37.49	39.45	36.72	39.8	40.39	38.08	36.83	38.34	37.3	5.22806	-2.05388	1.48241	-4.32161	4.09992	1.27613
	9	34.51	36.88	36.07	34.58	39.14	35.25	34.99	35.45	34.94	6.86757	4.52043	13.1868	1.93754	1.31466	-0.142898		36.81	38.44	34.27	34.22	40.76	34.03	35.53	39.73	35.15	4.42814	-6.9003	19.1116	-0.555231	11.821	-1.06952		41.42	42.71	40.68	42.17	43.55	38.69	41.1	43.65	40.99	3.11444	-1.78658	3.27247	-8.25231	6.20438	-0.26764
	mean	38.57	39.9878	38.0167	38.5122	40.5722	37.3478	37.9222	39.2356	37.0378	4.17084	-0.571937	6.19408	-2.22224	3.72838	-1.95155		38.9744	41.8	38.6467	38.1222	42.6256	37.5722	38.2567	42.2133	38.1056	7.55978	-0.85524	12.512	-1.47287	10.6039	-0.391986		40.2856	41.9267	41.0844	39.9822	41.6689	40.4711	39.5011	41.6467	40.3233	4.14311	2.08776	4.27549	1.53688	5.46526	2.28023
	sd	4.34439	3.65027	3.18849	4.19798	3.19987	3.50151	3.33901	2.79112	3.02837	8.04778	11.6148	11.7046	11.8522	5.73818	8.50789		3.26994	3.45305	4.26983	3.52933	2.7035	4.00651	3.48996	3.30745	3.97709	8.42191	6.92642	10.8303	4.12556	6.03729	5.02384		2.61341	2.34292	3.59868	2.77322	2.72013	3.06817	2.29206	2.9738	2.02671	2.55241	7.93781	2.7536	9.18532	5.33434	6.17483
	cv	11.2637	9.12847	8.38708	10.9004	7.88685	9.37542	8.80488	7.11376	8.17643	192.954	-2030.78	188.965	-533.343	153.905	-435.956		8.38995	8.26088	11.0484	9.25793	6.34244	10.6635	9.1225	7.83509	10.437	111.404	-809.881	86.5596	-280.103	56.9346	-1281.64		6.48721	5.58814	8.75923	6.93614	6.52797	7.58113	5.80252	7.14055	5.02614	61.6062	380.207	64.4044	597.661	97.6046	270.798
	min	33.27	35.21	33.68	33.39	35.87	33.01	32.71	35.45	34	-10.9059	-18.9589	-13.8982	-20.7633	-4.70723	-14.1586		33.6	36.92	32.75	33	39.08	32.42	32.41	36.68	32.07	-6.68489	-6.93137	-1.98144	-8.41121	-0.0752634	-8.7146		37.49	37.8	36.72	36.43	38.03	35.97	36.83	36.22	37.3	0.26036	-10.2183	-0.179614	-8.25231	-3.3102	-5.33529
	max	44.59	46.52	42.25	43.94	45.01	42.64	43.55	43.28	41.7	12.3714	18.3368	27.2836	15.3106	11.9535	9.84807		43.57	46.51	46.46	42.15	48.21	44.1	43.38	47.98	43.43	15.7689	14.7727	28.7879	4.62633	18.9563	8.84933		46.09	46.21	46.16	44.54	44.61	45.12	42.8	46.37	42.75	6.97791	15.0755	8.06686	18.1993	13.4851	14.9177
60%Thigh Length	T2 (ms)	ISO																CON																ECC
		BFlh			ST			SM			BFlh		ST		SM			BFlh			ST			SM			BFlh		ST		SM			BFlh			ST			SM			BFlh		ST		SM
	Participant	Pre	Post_0	Post_48	Pre	Post_0	Post_48	Pre	Post_0	Post_48	Δpost 0	Δpost 48	Δpost 0	Δpost 48	Δpost 0	Δpost 48		Pre	Post_0	Post_48	Pre	Post_0	Post_48	Pre	Post_0	Post_48	Δpost 0	Δpost 48	Δpost 0	Δpost 48	Δpost 0	Δpost 48		Pre	Post_0	Post_48	Pre	Post_0	Post_48	Pre	Post_0	Post_48	Δpost 0	Δpost 48	Δpost 0	Δpost 48	Δpost 0	Δpost 48
	1	35.82	38.53	36.59	34.79	37.01	34.34	35.88	39.22	35.24	7.56561	2.14964	6.38114	-1.29348	9.30881	-1.78372		42.64	42.31	40.3	45.33	44.74	43.03	44	46.79	44.99	-0.773921	-5.4878	-1.30157	-5.0739	6.34091	2.25		41.39	45.07	42.24	40.56	41.36	43.94	40.4	43.33	43.7	8.89104	2.05364	1.97239	8.33333	7.25248	8.16832
	2	44.64	43.41	43.16	43.46	42.6	44.05	43.32	43.2	43.79	-2.75538	-3.31541	-1.97883	1.35757	-0.277008	1.08495		42.65	45.63	43.99	42.9	44.86	44.39	43.18	47.61	43.12	6.9871	3.14185	4.56876	3.47319	10.2594	-0.138953		40.3	43.51	45.53	39.08	41.31	44.23	40.55	42.99	43.42	7.96526	12.9777	5.70624	13.1781	6.01726	7.07768
	3	41.56	47.89	39.88	42.52	48.24	41.4	40.64	44.45	39.59	15.231	-4.04235	13.4525	-2.63405	9.375	-2.58366		35.27	41.95	35.72	33.64	43.96	34.57	35.15	43.77	35.33	18.9396	1.27587	30.6778	2.76457	24.5235	0.512091		45.71	47.8	44.65	46.12	48.9	46.05	44.05	45.38	43.92	4.5723	-2.31897	6.02775	-0.151778	3.0193	-0.295119
	4	44.21	44.61	43.73	44.15	44.31	42.01	42.86	43.49	40.96	0.904773	-1.08573	0.362401	-4.84711	1.4699	-4.43304		41.57	38.31	41.46	41.17	38.79	40.67	41.5	38.81	39.91	-7.84219	-0.264614	-5.78091	-1.21448	-6.48193	-3.83133		43.23	46.93	43.42	43.32	44.64	43.01	41.44	43.73	40.07	8.55887	0.43951	3.04709	-0.715605	5.52606	-3.30598
	5	44.34	45.17	36.26	42.97	45.19	35.17	41.17	43.78	35.91	1.8719	-18.2228	5.1664	-18.1522	6.33957	-12.7763		44.78	48.83	42.91	44.41	46.37	44.58	41.59	44.82	43.98	9.04422	-4.17597	4.41342	0.382797	7.76629	5.74657		39.69	40.74	35.67	36.93	39.28	34.66	39.5	38.85	35.97	2.6455	-10.1285	6.36339	-6.14676	-1.64557	-8.93671
	6	36.56	39.67	39.96	36.21	39.41	40.56	37.04	39.98	41.01	8.50656	9.29978	8.83734	12.0133	7.93737	10.7181		41.73	51.39	46.11	43.5	50.6	44.91	42.02	49.77	43.13	23.1488	10.496	16.3218	3.24138	18.4436	2.6416		40.07	41.73	37.97	41.33	42.44	39.83	40.14	43.75	39.05	4.14275	-5.24083	2.6857	-3.62932	8.99352	-2.7155
	7	32.8	37.42	35.65	31.85	40.74	35.34	32.83	36.97	35.71	14.0854	8.68902	27.9121	10.9576	12.6104	8.77246		33.11	37.97	33.17	31.5	40.51	31.07	32.89	37.96	32.62	14.6783	0.181214	28.6032	-1.36508	15.415	-0.820918		43.03	44.87	41.6	44.41	45.52	42.89	43.34	44.33	41.91	4.27609	-3.32326	2.49944	-3.42265	2.28426	-3.29949
	8	38.94	39.08	36.52	39.66	39.85	35.21	39.16	39.69	36.32	0.359527	-6.21469	0.479072	-11.2204	1.35342	-7.2523		37.85	43.29	39.06	40.33	43.05	38.83	38.57	44.34	39.32	14.3725	3.19683	6.74436	-3.71932	14.9598	1.94452		39.97	40.62	37.69	41.28	41.11	37.51	38.44	38.99	38.24	1.62622	-5.70428	-0.411822	-9.13275	1.4308	-0.520291
	9	34.57	35.19	34.47	33.5	39.91	33.88	35.52	36.07	35.06	1.79346	-0.289268	19.1343	1.13433	1.54842	-1.29505		35.47	37.21	33.81	34.62	40.77	32.78	35.84	39.05	35.3	4.90555	-4.68001	17.7643	-5.31485	8.95647	-1.5067		41.46	41.82	44.42	44.72	43.94	44.08	43.34	43.05	43.64	0.868307	7.13941	-1.74419	-1.43113	-0.669128	0.692201
	mean	39.2711	41.2189	38.4689	38.79	41.9178	37.9956	38.7133	40.7611	38.1767	5.28476	-1.44798	8.86071	-1.40938	5.51843	-1.06094		39.4522	42.9878	39.6144	39.7111	43.7389	39.4256	39.4156	43.6578	39.7444	9.27334	0.409268	11.3346	-0.75841	11.1314	0.75521		41.65	43.6767	41.4656	41.9722	43.1667	41.8	41.2444	42.7111	41.1022	4.83848	-0.456179	2.90511	-0.346508	3.57878	-0.348321
	sd	4.5757	4.20415	3.35495	4.76294	3.48094	3.93755	3.60558	3.09492	3.2072	6.36281	8.26911	9.80658	9.59912	4.5982	7.33056		4.10162	4.92164	4.56578	5.13429	3.54457	5.40536	3.95793	4.21035	4.45137	9.74312	4.99923	12.7766	3.47034	8.77364	2.77526		1.99909	2.65008	3.53357	2.94085	2.91018	3.7024	1.93698	2.26913	2.89315	2.99588	7.07939	2.81242	6.98826	3.61412	5.31054
	cv	11.6516	10.1996	8.72119	12.2788	8.3042	10.3632	9.31354	7.59282	8.40093	120.399	-571.078	110.675	-681.087	83.3244	-690.946		10.3964	11.4489	11.5256	12.9291	8.10393	13.7103	10.0415	9.64398	11.2	105.066	1221.51	112.723	-457.581	78.8185	367.482		4.79974	6.06749	8.5217	7.00665	6.74174	8.85742	4.69635	5.31274	7.0389	61.9178	-1551.89	96.8095	-2016.76	100.988	-1524.61
	min	32.8	35.19	34.47	31.85	37.01	33.88	32.83	36.07	35.06	-2.75538	-18.2228	-1.97883	-18.1522	-0.277008	-12.7763		33.11	37.21	33.17	31.5	38.79	31.07	32.89	37.96	32.62	-7.84219	-5.4878	-5.78091	-5.31485	-6.48193	-3.83133		39.69	40.62	35.67	36.93	39.28	34.66	38.44	38.85	35.97	0.868307	-10.1285	-1.74419	-9.13275	-1.64557	-8.93671
	max	44.64	47.89	43.73	44.15	48.24	44.05	43.32	44.45	43.79	15.231	9.29978	27.9121	12.0133	12.6104	10.7181		44.78	51.39	46.11	45.33	50.6	44.91	44	49.77	44.99	23.1488	10.496	30.6778	3.47319	24.5235	5.74657		45.71	47.8	45.53	46.12	48.9	46.05	44.05	45.38	43.92	8.89104	12.9777	6.36339	13.1781	8.99352	8.16832
Average	T2 (ms)	ISO																CON																ECC
		BFlh			ST			SM			BFlh		ST		SM			BFlh			ST			SM			BFlh		ST		SM			BFlh			ST			SM			BFlh		ST		SM
	Participant	pre	post 0	post 48	Pre	Post_0	Post_48	Pre	Post_0	Post_48	Δpost 0	Δpost 48	Δpost 0	Δpost 48	Δpost 0	Δpost 48		Pre	Post_0	Post_48	Pre	Post_0	Post_48	Pre	Post_0	Post_48	Δpost 0	Δpost 48	Δpost 0	Δpost 48	Δpost 0	Δpost 48		Pre	Post_0	Post_48	Pre	Post_0	Post_48	Pre	Post_0	Post_48	Δpost 0	Δpost 48	Δpost 0	Δpost 48	Δpost 0	Δpost 48
	1	36.95	40.31	36.36	35.0833	37.1567	34.06	35.8933	39.6867	34.8167	9.09337	-1.59675	5.90974	-2.91686	10.5684	-2.99963		42.49	43.5933	40.49	41.9233	42.75	41.4333	40.7233	44.3867	43.7867	2.59669	-4.70699	1.97185	-1.1688	8.99566	7.5223		39.5333	43.06	43.5667	37.7667	39.0333	42.3833	37.9833	41.4533	42.8767	8.92074	10.2024	3.35393	12.2242	9.13559	12.8828
	2	41.4233	41.91	41.7133	40.2233	40.7667	41.2967	40.0467	41.3167	41.0367	1.17486	0.700089	1.35079	2.66843	3.1713	2.47212		42.0833	42.7067	41.1533	41.3367	42.1133	39.6933	41.3233	44.7033	39.07	1.48119	-2.2099	1.87888	-3.97549	8.1794	-5.45293		40.1733	42.1633	43.5533	38.41	40.49	41.8733	38.6167	41.7267	40.3167	4.95353	8.41354	5.41526	9.01675	8.05352	4.40224
	3	39.8633	44.2467	40.5067	41.2367	45.5067	41.3933	40.0733	42.3967	40.5633	10.9959	1.61385	10.3549	0.379921	5.7977	1.22276		36.6533	43.5933	36.85	34.5933	43.9367	35.3633	36.1333	43.52	37.5767	18.9342	0.536559	27.0091	2.22586	20.4428	3.99446		44.05	45.5967	44.6	43.7467	45.2767	44.2233	41.9333	43.45	44.37	3.51116	1.24858	3.49741	1.08961	3.61685	5.81081
	4	43.0833	41.8967	41.0033	42.4467	42.33	39.9133	41.61	41.65	38.78	-2.75435	-4.82785	-0.274855	-5.96827	0.0961307	-6.80125		40.2867	37.6567	38.25	40.1233	38.9967	38.04	39.76	38.79	37.68	-6.52821	-5.05544	-2.80801	-5.19232	-2.43964	-5.23139		40.5567	43.2067	40.6367	40.74	42.19	40.02	39.9433	42.5267	38.5033	6.53407	0.197255	3.55916	-1.7673	6.4675	-3.60511
	5	42.3233	45.65	36.4367	41.5433	44.0333	35.7133	38.8833	42.23	35.3133	7.86012	-13.9088	5.99374	-14.0335	8.60694	-9.18131		40.5667	44.7867	41.3733	40.4	43.09	40.28	39.0733	42.3267	42.3767	10.4026	1.9885	6.65842	-0.29703	8.32622	8.45419		39.0633	38.9733	36.5433	37.0933	38.55	35.53	37.6667	36.9267	37.5133	-0.230395	-6.45106	3.92703	-4.21459	-1.9646	-0.40708
	6	35.6233	39.18	39.8867	35.2733	39.5067	39.52	36.39	39.5933	39.9733	9.98409	11.9678	12.0015	12.0393	8.80278	9.84703		42.18	49.01	45.5567	43.33	48.6433	43.4167	41.84	48.02	42.1233	16.1925	8.00537	12.2625	0.200015	14.7706	0.677183		40.8833	42.55	37.6767	40.9667	43.0133	38.2133	40.04	44.18	37.57	4.07664	-7.84346	4.99593	-6.72091	10.3397	-6.16883
	7	33.6333	37.5	35.82	33.2267	41.4667	35.73	33.0767	36.5667	35.08	11.4965	6.50149	24.7994	7.53411	10.5512	6.05664		33.7733	37.3967	33.4867	32.7233	41.18	32.39	32.5767	36.7167	32.5633	10.7284	-0.848796	25.8429	-1.01864	12.7085	-0.0409291		40.79	43.26	42.2133	42.1433	44.07	42.33	41.5833	43.3133	41.4033	6.05541	3.48942	4.5717	0.442933	4.16032	-0.432866
	8	38.07	36.46	34.55	39.1	37.39	34.02	37.14	36.8833	34.84	-4.22905	-9.24613	-4.3734	-12.9923	-0.691079	-6.19278		35.8933	40.6767	36.1733	36.8433	41.1067	35.61	35.7033	42.01	35.8667	13.3265	0.780089	11.5715	-3.34751	17.6641	0.457474		38.0633	39.4767	36.67	39.2167	40.53	37.24	36.9267	38.2333	37.08	3.71311	-3.66057	3.34892	-5.04037	3.53854	0.415237
	9	35.1667	36.3633	35.8733	34.35	39.3333	34.87	35.5867	35.6233	35.6467	3.40284	2.00948	14.5075	1.51383	0.103035	0.168602		36.6867	38.15	34.6067	34.81	40.53	33.6733	36.3767	38.95	35.3167	3.98873	-5.66963	16.4321	-3.26535	7.07413	-2.91396		40.8167	41.76	41.6233	41.8267	41.9	39.9567	40.8533	42.66	41.9367	2.31115	1.97632	0.175327	-4.47083	4.42232	2.65176
	mean	38.4596	40.3907	38.0167	38.0537	40.8322	37.3907	37.6333	39.5496	37.3389	5.22492	-0.754091	7.8077	-1.30838	5.22293	-0.60087		38.957	41.9522	38.66	38.4537	42.483	37.7667	38.1678	42.1581	38.4844	7.90251	-0.797804	11.2021	-1.75992	10.6357	0.829601		40.4367	42.2274	40.787	40.2122	41.6726	40.1967	39.5052	41.6078	40.1744	4.42727	0.841376	3.64941	0.0621618	5.30774	1.72767
	sd	3.38513	3.32798	2.71479	3.55282	2.83086	3.09346	2.71392	2.60451	2.68707	6.02044	7.84471	8.80321	8.70149	4.65354	6.28425		3.23498	3.85828	3.82937	3.7801	2.74318	3.73433	3.1227	3.51705	3.71257	8.11654	4.31089	10.4993	2.35169	6.75164	5.05077		1.65618	2.01719	3.1086	2.22551	2.24372	2.80401	1.79041	2.4548	2.64039	2.62683	6.15142	1.5057	6.55297	3.70529	5.59975
	cv	8.80178	8.23946	7.14104	9.33633	6.9329	8.27333	7.21149	6.58542	7.19644	115.225	-1040.29	112.75	-665.059	89.0983	-1045.86		8.30396	9.19685	9.90524	9.83026	6.45712	9.8879	8.1815	8.34251	9.64695	102.708	-540.344	93.7255	-133.625	63.4806	608.82		4.09574	4.77697	7.62154	5.5344	5.38416	6.97574	4.53209	5.89985	6.57232	59.3329	731.114	41.2589	10541.8	69.8092	324.122
	min	33.6333	36.3633	34.55	33.2267	37.1567	34.02	33.0767	35.6233	34.8167	-4.22905	-13.9088	-4.3734	-14.0335	-0.691079	-9.18131		33.7733	37.3967	33.4867	32.7233	38.9967	32.39	32.5767	36.7167	32.5633	-6.52821	-5.66963	-2.80801	-5.19232	-2.43964	-5.45293		38.0633	38.9733	36.5433	37.0933	38.55	35.53	36.9267	36.9267	37.08	-0.230395	-7.84346	0.175327	-6.72091	-1.9646	-6.16883
	max	43.0833	45.65	41.7133	42.4467	45.5067	41.3933	41.61	42.3967	41.0367	11.4965	11.9678	24.7994	12.0393	10.5684	9.84703		42.49	49.01	45.5567	43.33	48.6433	43.4167	41.84	48.02	43.7867	18.9342	8.00537	27.0091	2.22586	20.4428	8.45419		44.05	45.5967	44.6	43.7467	45.2767	44.2233	41.9333	44.18	44.37	8.92074	10.2024	5.41526	12.2242	10.3397	12.8828
